# Supplementary material for: Dynamic Tissue—Specific Transcriptome Changes in Response to Verticillium dahliae in Wild Mint Species Mentha longifolia
Source: Plants (Basel). 2022 Mar 1;11(5):674. doi: 10.3390/plants11050674 (PMC8912525; doi:10.3390/plants11050674)
Supplement: Supplementary file 1 [file plants-11-00674-s001.zip]

Archive with 3 entries (3 files):
- Supplemental_Figure_S1_Enriched_GO_terms.pdf
- Supplemental_Table_S1_SeqDataSummary.xlsx
- Supplemental_Table_S2_RT-qPCR_primers.xlsx
