# Supplementary material for: Dynamic Tissue—Specific Transcriptome Changes in Response to Verticillium dahliae in Wild Mint Species Mentha longifolia
Source: Plants (Basel). 2022 Mar 1;11(5):674. doi: 10.3390/plants11050674 (PMC8912525; doi:10.3390/plants11050674)
Supplement: Supplementary file 1 [file plants-11-00674-s001.zip › Supplemental_Table_S1_SeqDataSummary.xlsx]

## Sheet: All_4H
Sample_ID	Total sequence	Total bp	Transcriptome cov (x)				Transcriptome_size
584_C_4R1	19922485	6016590470	114.691				52459303
584_C_4R2	15710779	4744655258	90.4445
584_C_4R3	15086757	4556200614	86.8521
584_C_4R4	36585127	11048708354	210.615
584_C_4R5	13235270	3997051540	76.1934
584_C_4S1	18024907	5443521914	103.767
584_C_4S2	18772944	5669429088	108.073
584_C_4S3	19176987	5791450074	110.399
584_C_4S4	15733428	4751495256	90.5749
584_C_4S5	24889373	7516590646	143.284
584_I_4R1	15730851	4750717002	90.56
584_I_4R2	15405697	4652520494	88.6882
584_I_4R3	18307997	5529015094	105.396
584_I_4R4	16194566	4890758932	93.2296
584_I_4R5	19709166	5952168132	113.463
584_I_4S1	14430338	4357962076	83.0732
584_I_4S2	17478657	5278554414	100.622
584_I_4S3	15354898	4637179196	88.3957
584_I_4S4	15451216	4666267232	88.9502
584_I_4S5	17859831	5393668962	102.816
585_C_4R1	44497945	13438379390	256.168
585_C_4R2	16410729	4956040158	94.474
585_C_4R3	15044378	4543402156	86.6081
585_C_4R4	12316417	3719557934	70.9037
585_C_4R5	28012775	8459858050	161.265
585_C_4S1	14970727	4521159554	86.1841
585_C_4S2	16830615	5082845730	96.8912
585_C_4S3	16030430	4841189860	92.2847
585_C_4S4	30133876	9100430552	173.476
585_C_4S5	15073928	4552326256	86.7782
585_I_4R1	17298217	5224061534	99.5831
585_I_4R2	15303341	4621608982	88.0989
585_I_4R3	18838459	5689214618	108.45
585_I_4R4	16236212	4903336024	93.4693
585_I_4R5	16757520	5060771040	96.4704
585_I_4S1	17920044	5411853288	103.163
585_I_4S2	16735604	5054152408	96.3443
585_I_4S3	18530468	5596201336	106.677
585_I_4S4	21738701	6565087702	125.146
585_I_4S5	19097813	5767539526	109.943

## Sheet: All_24H
Sample_ID	Total sequences	Total bp	Transcriptome cov (x)				Transcriptome_size
584_I_24R5	28445189	8590447078	163.755				52459303
585_C_24S2	28048433	8470626766	161.47
584_C_24R5	26827385	8101870270	154.441
584_C_24S4	24516197	7403891494	141.136
585_C_24S3	23945521	7231547342	137.851
584_I_24S3	20496858	6190051116	117.997
585_C_24R3	20075287	6062736674	115.57
585_I_24R5	19809977	5982613054	114.043
585_I_24S3	18376440	5549684880	105.79
584_I_24S4	18049994	5451098188	103.911
585_I_24R1	17771897	5367112894	102.31
585_I_24S4	17638348	5326781096	101.541
584_C_24S3	17628425	5323784350	101.484
584_C_24S1	17624456	5322585712	101.461
584_C_24R1	17618356	5320743512	101.426
585_C_24S5	17561387	5303538874	101.098
584_I_24S1	16922633	5110635166	97.421
584_C_24R2	16627848	5021610096	95.7239
585_C_24S1	16340741	4934903782	94.0711
584_I_24S5	16315570	4927302140	93.9262
585_C_24R2	16255580	4909185160	93.5808
585_C_24R1	16188862	4889036324	93.1967
585_I_24R4	15958640	4819509280	91.8714
584_I_24R2	15883339	4796768378	91.4379
584_C_24S2	15553716	4697222232	89.5403
585_C_24R4	15483657	4676064414	89.137
584_I_24R1	15454938	4667391276	88.9717
584_I_24S2	15418624	4656424448	88.7626
585_I_24S2	15362992	4639623584	88.4423
585_I_24S5	15329663	4629558226	88.2505
584_C_24R3	15292027	4618192154	88.0338
585_I_24S1	15167461	4580573222	87.3167
584_I_24R3	14352776	4334538352	82.6267
585_C_24R5	14057521	4245371342	80.9269
584_C_24S5	14016672	4233034944	80.6918
585_I_24R3	13649494	4122147188	78.578
585_I_24R2	13544725	4090506950	77.9749
584_C_24R4	12964543	3915291986	74.6348
585_C_24S4	12879890	3889726780	74.1475
584_I_24R4	12622288	3811930976	72.6645

## Sheet: All_10D
Sample	Reads	Total bp	Transcriptome_cov (x)				Transcriptome_size
585-10day-Iroot-2	18078819	5459803338	104.077				52459303
585-10day-Croot-3	16965600	5123611200	97.6683
584-10day-CStem-2	16133471	4872308242	92.8779
584-10day-Croot-3	16090057	4859197214	92.6279
584-10day-Iroot-3	16001273	4832384446	92.1168
584-10day-Iroot-1	15675916	4734126632	90.2438
585-10day-Istem-1	15608577	4713790254	89.8561
585-10day-Cstem-3	15425736	4658572272	88.8035
584-10day-Istem-2	15344410	4634011820	88.3354
584-10day-Istem-1	15024031	4537257362	86.491
585-10day-Istem-3	14853652	4485802904	85.5102
584-10day-Iroot-2	14830988	4478958376	85.3797
585-10day-Croot-2	14813565	4473696630	85.2794
585-10day-Croot-1	14557584	4396390368	83.8057
585-10day-Cstem-2	14040161	4240128622	80.827
584-10day-Istem-3	13405183	4048365266	77.1715
584-10day-Cstem-3	13258976	4004210752	76.3299
585-10day-Cstem-1	13217953	3991821806	76.0937
584-10day-Croot-2	12923124	3902783448	74.3964
585-10day-Iroot-3	12710493	3838568886	73.1723
584-10day-Cstem-1	12650638	3820492676	72.8277
585-10day-Iroot-1	12374296	3737037392	71.2369
584-10day-Croot-1	11985353	3619576606	68.9978
585-10day-Istem-2	11583610	3498250220	66.685

## Sheet: All_20D
Sample	Reads	Total bp	Transcriptome_cov (x)				Transcriptome_size
585-20day-Istem-1	17054592	5150486784	98.1806				52459303
585-20day-Iroot-2	16718939	5049119578	96.2483
584-20day-Istem-2	16382144	4947407488	94.3094
584-20day-Iroot-3	16323026	4929553852	93.9691
584-20day-CStem-2	16234685	4902874870	93.4605
585-20day-Cstem-1	16220500	4898591000	93.3789
585-20day-Cstem-3	16201436	4892833672	93.2691
584-20day-Iroot-1	16116521	4867189342	92.7803
585-20day-Istem-3	15539189	4692835078	89.4567
584-20day-Cstem-3	15482337	4675665774	89.1294
585-20day-Cstem-2	15237715	4601789930	87.7211
584-20day-Croot-3	15060626	4548309052	86.7017
584-20day-Cstem-1	14923935	4507028370	85.9148
584-20day-Istem-1	14323171	4325597642	82.4563
585-20day-Croot-2	14041773	4240615446	80.8363
584-20day-Iroot-2	13768718	4158152836	79.2644
585-20day-Croot-1	13465685	4066636870	77.5198
585-20day-Istem-2	13439777	4058812654	77.3707
584-20day-Croot-2	13152434	3972035068	75.7165
584-20day-Croot-1	12713904	3839599008	73.192
585-20day-Iroot-1	11973490	3615993980	68.9295
584-20day-Istem-3	11720855	3539698210	67.4751
585-20day-Croot-3	9823389	2966663478	56.5517
585-20day-Iroot-3	8712743	2631248386	50.1579
