# Supplementary material for: Dynamic Tissue—Specific Transcriptome Changes in Response to Verticillium dahliae in Wild Mint Species Mentha longifolia
Source: Plants (Basel). 2022 Mar 1;11(5):674. doi: 10.3390/plants11050674 (PMC8912525; doi:10.3390/plants11050674)
Supplement: Supplementary file 1 [file plants-11-00674-s001.zip › Supplemental_Table_S2_RT-qPCR_primers.xlsx]

## Sheet: Sheet1
Gene_ID	Description	Forward Primer Sequence	Reverse Primer Sequence
Mlong585_02628	CASP-like protein PIMP1	CTTGGCGTTCGTTGACTTTT	GCCGCAGCATTTGACTTATT
Mlong585_20848	protein DOWNY MILDEW RESISTANCE 6-like	GCCTCCCTCCCAGTTACATT	CCTGAAAGAAGCCGTAGTCG
Mlong585_37873	peroxidase N1-like	GACGCCTCCTACTTCACCAA	TGGACCTTCCGAATTCTACG
Mlong585_36597	Isopiperitenone reductase	TGTGAATGTCTCCTCCACCA	CGTCACCTTGTAAGCAGCAA
HKMlong585_33938	beta-glucuronosyltransferase GlcAT14A-like isoform X1	GCTCCTTCGTGGAATACTGC	TAGCCTTCGGGTGATGAAAC
